# Supplementary material for: Fabrication of Composite Gel Electrolyte and F-Doping Carbon/Silica Anode from Electro-Spun P(VDF-HFP)/Silica Composite Nanofiber Film for Advanced Lithium-Ion Batteries
Source: Molecules. 2023 Jul 10;28(14):5304. doi: 10.3390/molecules28145304 (PMC10385190; doi:10.3390/molecules28145304)
Supplement: Supplementary file 1 [file molecules-28-05304-s001.zip]

Archive with 1 entries (1 files):
- molecules-2491541-supplementary.pdf
